# Supplementary material for: Stable flow-induced expression of KLK10 inhibits endothelial inflammation and atherosclerosis
Source: eLife. 2022 Jan 11;11:e72579. doi: 10.7554/eLife.72579 (PMC8806187; doi:10.7554/eLife.72579)
Supplement: Figure 2—source data 1. [file elife-72579-fig2-data1.zip]

Archive with 5 entries (4 files):
- Figure 2- Source data 1/
- Figure 2- Source data 1/.DS_Store
- Figure 2- Source data 1/Figure2e-GAPDH_composite.tif
- Figure 2- Source data 1/Figure2e-ICAM1_composite.tif
- Figure 2- Source data 1/Figure2e-VCAM1_composite.tif
