# Supplementary material for: Stable flow-induced expression of KLK10 inhibits endothelial inflammation and atherosclerosis
Source: eLife. 2022 Jan 11;11:e72579. doi: 10.7554/eLife.72579 (PMC8806187; doi:10.7554/eLife.72579)
Supplement: Figure 2—figure supplement 6—source data 1. [file elife-72579-fig2-figsupp6-data1.zip]

Archive with 3 entries (2 files):
- Figure 2- Figure Supplement 6- Source Data 1/
- Figure 2- Figure Supplement 6- Source Data 1/GAPDH Western Blot.tif
- Figure 2- Figure Supplement 6- Source Data 1/His Western Blot.tif
