# Supplementary material for: Stable flow-induced expression of KLK10 inhibits endothelial inflammation and atherosclerosis
Source: eLife. 2022 Jan 11;11:e72579. doi: 10.7554/eLife.72579 (PMC8806187; doi:10.7554/eLife.72579)
Supplement: Figure 3—source data 1. [file elife-72579-fig3-data1.zip]

Archive with 5 entries (4 files):
- Figure 3- Source data 1/
- Figure 3- Source data 1/Figure 3a GAPDH n=1,2.tiff
- Figure 3- Source data 1/Figure 3a GAPDH n=3.tiff
- Figure 3- Source data 1/Figure 3a p-p65 n=1,2.tiff
- Figure 3- Source data 1/Figure 3a p-p65 n=3.tiff
