# Supplementary material for: Stable flow-induced expression of KLK10 inhibits endothelial inflammation and atherosclerosis
Source: eLife. 2022 Jan 11;11:e72579. doi: 10.7554/eLife.72579 (PMC8806187; doi:10.7554/eLife.72579)
Supplement: Figure 8—figure supplement 2—source data 1. [file elife-72579-fig8-figsupp2-data1.zip]

Archive with 2 entries (1 files):
- Figure 8- Supplement Figure 2- Source Data 1/
- Figure 8- Supplement Figure 2- Source Data 1/Figure 8- Supplement Figure 2- Source Data 1.tif
